# Supplementary material for: Enhancing prostate cancer diagnosis and reducing unnecessary biopsies with [18F]DCFPyL PET/CT imaging in PI-RADS 3/4 patients
Source: Sci Rep. 2024 Jul 5;14:15525. doi: 10.1038/s41598-024-65452-z (PMC11226634; doi:10.1038/s41598-024-65452-z)
Supplement: Supplementary file 1 — Supplementary Information. [file 41598_2024_65452_MOESM1_ESM.xlsx]

## Sheet: Sheet1
No	Patient ID	Age	Pathology	PSA	PI-RADS	SUVmax	miPSMA
1	202303479	70	Prostate cancer	23.31	3	3.41	1
2	202109965	70	Prostate cancer	4	4	4.18	1
3	202300635	73	Prostate cancer	16.16	4	5.81	1
4	202205612	73	Prostate cancer	10.51	4	6.74	1
5	202102090	70	Prostate cancer	16.99	4	4.47	1
6	202204755	71	Prostate cancer	14.66	4	8.13	2
7	202104361	74	Prostate cancer	17.98	4	9.43	2
8	202201931	64	Prostate cancer	14.4	4	16.4	3
9	202106806	72	Prostate cancer	14.14	4	18.15	3
10	202100822	70	Prostate cancer	11.05	4	21.2	3
11	202112638	61	Prostate cancer	12.65	4	18.85	2
12	20202114	73	Prostate cancer	100	4	25.91	3
13	202110250	64	Prostate cancer	15.2	4	27.85	3
14	20204882	76	Prostatitis	5.75	3	1.48	1
15	202200189	59	Prostatitis	8.89	3	2.08	0
16	202207635	57	Prostatitis	15.35	3	2.28	1
17	202207792	67	Prostatitis	11.55	3	2.37	0
18	202302842	60	Prostatitis	36.29	3	3.27	1
19	202207809	70	Prostatitis	1.61	3	3.39	0
20	202301731	71	Prostatitis	11.67	3	3.66	1
21	202109015	70	Prostatitis	31.61	3	3.99	1
22	202106365	69	Prostatitis	19.11	3	4.15	1
23	202207783	77	benign prostate hyperplasia	6.47	3	4.99	1
24	202110116	74	benign prostate hyperplasia	13.73	4	2.15	0
25	202207615	82	benign prostate hyperplasia	13.19	4	2.33	1
26	202108156	67	benign prostate hyperplasia	14.42	4	2.58	1
27	202106809	68	benign prostate hyperplasia	26.33	4	3.13	2
28	202110138	63	benign prostate hyperplasia	7.44	4	3.6	1
29	202109790	71	Chronic atrophic tissue	5.69	4	4.02	1
30	202303877	68	Chronic atrophic tissue	10.62	4	7.55	3
